# Supplementary material for: Identification of Key Genes and Biological Pathways Associated with Skeletal Muscle Maturation and Hypertrophy in Bos taurus, Ovis aries, and Sus scrofa
Source: Animals (Basel). 2022 Dec 8;12(24):3471. doi: 10.3390/ani12243471 (PMC9774933; doi:10.3390/ani12243471)
Supplement: Supplementary file 1 [file animals-12-03471-s001.zip]

Archive with 1 entries (1 files):
- animals-2074792-supplementary.pdf
